# Supplementary material for: Uremic Toxins and Inflammation: Metabolic Pathways Affected in Non-Dialysis-Dependent Stage 5 Chronic Kidney Disease
Source: Biomedicines. 2024 Mar 7;12(3):607. doi: 10.3390/biomedicines12030607 (PMC10967732; doi:10.3390/biomedicines12030607)
Supplement: Supplementary file 1 [file biomedicines-12-00607-s001.zip]

Archive with 1 entries (1 files):
- biomedicines-2885710-supplementary.xlsx
